# Supplementary material for: Evolutionary history and functional diversification of WOX genes in Annona Atemoya
Source: BMC Plant Biol. 2026 Jan 21;26:312. doi: 10.1186/s12870-026-08109-5 (PMC12905963; doi:10.1186/s12870-026-08109-5)
Supplement: Supplementary file 1 — Supplementary Material 1. [file 12870_2026_8109_MOESM1_ESM.xlsx]

## Sheet: Table S1
Table S1. Primers used in this study
Primer name	Primer sequence (5’–3’)	Primer name	Primer sequence (5’–3’)	Purpose
actin-F	ATTGCGAGTAGCCCCAGAAGAA	actin-R	GAGGGCATCAGTCAGGTCACG	qPCR
WUS-F	AGAGGCAGAAGAAGCGGTTCAC	WUS-R	AACACCAGCCATTTCAGGAGAG	qPCR
WOX1-F	ATCTTGGAACAATCGAGCACGG	WOX1-R	CAGCTATTTCGATCCGGCGC	qPCR
WOX2-F	CCAACCAAAGAGCAGATAAGCG	WOX2-R	GGGTGTAGCCTTGTGAAAGAG	qPCR
WOX3-F	ACAGGCAAAAGCTAAGGAGGAG	WOX3-R	CCTGCCACCCTGGTGAAG	qPCR
WOX4-F	GGCAAGTTTGGGAAGATTGAAG	WOX4-R	TACTGCTGTTGTGGTCGTCC	qPCR
WOX5/7-F	CGAACCCCAACAACAGATCAGA	WOX5/7-R	CTCTGGCCTTGTGATTCTGGAA	qPCR
WOX9-F	GAAAGAAGTCCCGAGCCAAAG	WOX9-R	TGGGTGACGAAGAAGTGTGG	qPCR
WOX13-F	TGAAGGTGATGACGGACGAG	WOX13-R	CCTGAGATGGAGTCTTGCTG	qPCR
WOX11/12-F	GAGACCGTGAGAATCAGGAAG	WOX11/12-R	AGAAGCAAGAAGAAGAGGGCG	qPCR
WOX11/12 like 1-F	CCTTTCTCCTCCTGTCGCTTT	WOX11/12 like 1-R	TCTGTTCATCCACACTCGCTG	qPCR
WOX11/12 like 2-F	GCTTCAACTCCCTGATTCCTG	WOX11/12 like 2-R	TGATTGCTTTGGTTCCACGAG	qPCR
WUS-F1	ATGGAGCATCAGCAGCAGCA	WUS-R1	CATGGCACGGTCTGCTGC	amplify the cDNA of AaWUS
WOX1-F1	ATGTGGATGATGGGCTGT	WOX1-R1	GTTCTTCAATGGAAGGAACTGG	amplify the cDNA of AaWOX1
WOX3-F1	ATGCCGAATGCGGGT	WOX3-R1	TTTGGGGTTAGTTGGGGATG	amplify the cDNA of AaWOX3
WOX4-F1	ATGAAGGTGCACCAGCT	WOX4-R1	TCTCATGCCTTCAGGGTG	amplify the cDNA of AaWOX4
WOX5/7-F1	ATGAACGAAGGAATGTCAGG	WOX5/7-R1	AAAATAACTCAGCCGCAGAT	amplify the cDNA of AaWOX5
WOX11/12-F1	ATGGATGATCAGGCCATTGA	WOX11/12-R1	TGCATGTAGTTTGAAGAATATTAAAAAGGAA	amplify the cDNA of AaWOX11
WUS-F1-G	AACACGGGGGACTCTTGACCATGGAGCATCAGCAGCAGCA	WUS-R1-G	tcctcgcccttgctcaCCATCCCTCCCATGGCACGGTCTGCTGC	Vector pGreenII AaWUS construction
WOX1-F1-G	AACACGGGGGACTCTTGACCATGTGGATGATGGGCTGT	WOX1-R1-G	tcctcgcccttgctcaCCATCCCTCCGTTCTTCAATGGAAGGAACT	Vector pGreenII AaWOX1 construction
WOX3-F1-G	AACACGGGGGACTCTTGACCATGCCGAATGCGGGT	WOX3-R1-G	tcctcgcccttgctcaCCATCCCTCCTTTGGGGTTAGTTGGGGATG	Vector pGreenII AaWOX3 construction
WOX4-F1-G	AACACGGGGGACTCTTGACCATGAAGGTGCACCAGCT	WOX4-R1-G	tcctcgcccttgctcaCCATCCCTCCTCTCATGCCTTCAGGGTG	Vector pGreenII AaWOX4 construction
WOX5/7-F1-G	AACACGGGGGACTCTTGACCATGAACGAAGGAATGTCAGG	WOX5/7-R1-G	tcctcgcccttgctcaCCATCCCTCCAAAATAACTCAGCCGCAGAT	Vector pGreenII AaWOX5 construction
WOX11/12-F1-G	AACACGGGGGACTCTTGACCATGGATGATCAGGCCATTGA	WOX11/12-R1-G	tcctcgcccttgctcaCCATCCCTCCTGCATGTAGTTTGAAGAATA	Vector pGreenII AaWOX11 construction
